# Supplementary material for: miR-17-92a-1 cluster host gene: a key regulator in colorectal cancer development and progression
Source: Clin Exp Med. 2024 Apr 25;24(1):85. doi: 10.1007/s10238-024-01331-1 (PMC11045601; doi:10.1007/s10238-024-01331-1)
Supplement: Supplementary file 1 — (XLSX 9 KB) [file 10238_2024_1331_MOESM1_ESM.xlsx]

## Sheet: Sheet1
63 common elements in "GEPIA2" and "TCGA"
CENPJ
TARBP1
PABPC1L
NPIPB5
ADAT2
MSH5
NOP58
CDK5RAP1
GTF2F2
CCDC150
EXOSC8
BRCA2
DHX34
TAF1D
TIGD1
IFRD2
PCID2
TRMT1
UCKL1
ZNF692
KNTC1
SLC25A27
ZNF121
GABRE
RFC3
SKA3
GTF2IRD1
WDR74
CPNE7
WDR90
NPEPL1
ZGRF1
NUFIP1
PILRB
PROSER1
XRCC2
KLHL31
KAT2A
DDX27
ENGASE
DNAJC2
NELFCD
CSE1L
IPO5
EIF3B
UBE2C
EBPL
FBXO41
GOLGA8B
PIF1
POLQ
MRGBP
GET4
TCFL5
UCHL3
TSEN2
ZNF251
PASK
KIFC2
CPNE1
E2F1
PPP2R3B
ARFGAP1
